# Supplementary material for: Low-Molecular-Weight Bovine Collagen Peptides Reduce Fat Accumulation in C. elegans and Ameliorate Obesity-Related Metabolic Dysfunction and Microbiota Diversity in C57BL/6 Male Diet-Induced Obese Mice
Source: Int J Mol Sci. 2025 Sep 19;26(18):9149. doi: 10.3390/ijms26189149 (PMC12470321; doi:10.3390/ijms26189149)
Supplement: Supplementary file 1 [file ijms-26-09149-s001.zip]

Archive with 1 entries (1 files):
- ijms-3846712-supplementary.pdf
